# Supplementary material for: Discovering cooperation: Endogenous change in international organizations
Source: Rev Int Organ. 2022 Dec 14:1–36. Online ahead of print. doi: 10.1007/s11558-022-09482-0 (PMC9748392; doi:10.1007/s11558-022-09482-0)
Supplement: Supplementary file 2 — Supplementary file2 (ZIP 200 KB) [file 11558_2022_9482_MOESM2_ESM.zip]

Archive with 2 entries (2 files):
- MIA export jul 12.dta
- RIO - do file.do
